# Supplementary material for: Strategies to Increase the Phosphorus Content in the Soil Profile of Vineyards Grown in Subtropical Climates
Source: Plants (Basel). 2024 Aug 31;13(17):2434. doi: 10.3390/plants13172434 (PMC11397632; doi:10.3390/plants13172434)
Supplement: Supplementary file 1 [file plants-13-02434-s001.zip]

Archive with 3 entries (2 files):
- plants-3102572-supplementary/
- plants-3102572-supplementary/plants-3102572-supplementary S1.pdf
- plants-3102572-supplementary/plants-3102572-supplementary S2.pdf
